# Supplementary material for: Synthesis of bis-Chalcones Based on Green Chemistry Strategies and Their Cytotoxicity Toward Human MeWo and A375 Melanoma Cell Lines
Source: Molecules. 2024 Oct 31;29(21):5171. doi: 10.3390/molecules29215171 (PMC11547983; doi:10.3390/molecules29215171)
Supplement: Supplementary file 1 [file molecules-29-05171-s001.zip]

Archive with 1 entries (1 files):
- molecules-3230841-supplementary.pdf
